# Supplementary material for: FGF21 gene therapy as treatment for obesity and insulin resistance
Source: EMBO Mol Med. 2018 Jul 9;10(8):e8791. doi: 10.15252/emmm.201708791 (PMC6079533; doi:10.15252/emmm.201708791)
Supplement: Supplementary file 3 — Source Data for Appendix [file EMMM-10-e8791-s004.zip]

Archive with 1 entries (1 files):
- emmm201708791-sup-0004-SDataAppendixfig3b.pdf
